# Supplementary material for: High GILT Expression Is Associated with Improved Survival in Metastatic Melanoma Patients Treated with Immune Checkpoint Inhibition
Source: Cancers (Basel). 2022 Apr 28;14(9):2200. doi: 10.3390/cancers14092200 (PMC9100272; doi:10.3390/cancers14092200)
Supplement: Supplementary file 1 [file cancers-14-02200-s001.zip]

Archive with 1 entries (1 files):
- cancers-1664091-supplementary.pdf
